# Supplementary material for: Total Polyphenol Content in Food Samples and Nutraceuticals: Antioxidant Indices versus High Performance Liquid Chromatography
Source: Antioxidants (Basel). 2022 Feb 7;11(2):324. doi: 10.3390/antiox11020324 (PMC8868288; doi:10.3390/antiox11020324)
Supplement: Supplementary file 1 [file antioxidants-11-00324-s001.zip]

Archive with 1 entries (1 files):
- antioxidants-1572929-supple.pdf
